# Supplementary material for: An empirical assessment of the influence of digital transformation on sports corporate sustainability
Source: PLoS One. 2024 Apr 18;19(4):e0297659. doi: 10.1371/journal.pone.0297659 (PMC11025921; doi:10.1371/journal.pone.0297659)
Supplement: S1 Dataset — (XLS) [file pone.0297659.s001.xls]

## Sheet: Sheet1
name	code	id	market	industy	year	Sgr	Dig	Rd	TEP	CEN	Fc	Eff	Cost	Size	Lev	Growth	Dp	Gp	Cap	Lt	x1	x2	people	telephone
莱茵体育	000558	1	1	1	2015	-0.0620438	0.0397727	0	7.12177	-0.313339	-4.2045	0.893102	0.8858	2.83074e+09	52.1308	-0.31991	7	3	1.37906e+06	88.96	115793	1736600	191	95.2576
		1	1	1	2016	0.0415702	0.0301508	0	7.32696	-0.362268	-4.24791	1.49329	0.925861	2.54489e+09	45.875	0.503182	9	3	1.49047e+06	88.94	128899	1908315	179	95.2576
		1	1	1	2017	0.0335592	0.0137525	0	6.88142	-0.323097	-4.28783	0.518886	0.91038	2.5521e+09	45.7423	-0.651537	9	3	1.49282e+06	99.93	161076	1926784	174	95.2576
		1	1	1	2018	-0.217835	0.00189394	0	6.60608	-0.263131	-4.32541	0.255165	0.659895	2.75302e+09	50.9575	-0.46953	9	3	1.33463e+06	99.94	160400	1968500	174	95.2576
		1	1	1	2019	0.0193943	0.0211726	0	5.91409	-0.261501	-4.36946	0.056961	0.810246	2.42003e+09	46.8859	-0.803768	9	3	1.61622e+06	99.93	180417	2024100	168	95.2576
		1	1	1	2020	-0.162697	0.00670391	0	6.01267	-0.401013	-4.41274	0.06465	0.758486	2.16588e+09	43.6977	0.0157902	9	3	1.9611e+06	99.94	269767	2120900	136	95.2576
		1	1	1	2021	-0.175125	0.00688073	0	6.37013	-0.250251	-4.45613	0.073461	0.915936	1.91524e+09	41.726	0.00479113	9	3	7.24092e+06	99.95	318885	2381100	60	95.2576
信隆健康	002105	2	1	2	2012	-0.0190257	0.0508475	0.97	5.3307	0.251408	-3.5033	1.06855	0.835361	1.42426e+09	60.1701	9.81698	11	3	73025.1	100	52300	4464900	7107	121.783
		2	1	2	2013	0.19449	0.0357143	1.2	5.38624	0.233849	-3.54304	1.00525	0.862716	1.44162e+09	58.5843	-0.0477752	11	3	81753	100	125021	3663000	5955	121.783
		2	1	2	2014	0.196352	0.049505	2.96	5.43226	0.195048	-3.58255	1.08342	0.857312	1.4739e+09	59.8889	0.10189	11	3	82223	100	132670	4643100	5902	121.783
		2	1	2	2015	0.0519251	0.00852273	3.12	5.4099	0.162218	-3.62502	1.03473	0.856597	1.31329e+09	60.7184	-0.149011	11	3	87182.8	100	134808	3352000	5288	121.783
		2	1	2	2016	0.028259	0.00502513	3.4	5.42834	0.135768	-3.66378	0.992214	0.839821	1.39304e+09	61.8203	0.0171419	11	3	85711.4	100	184605	3392000	5155	121.783
		2	1	2	2017	0.0379117	0.0117878	2.7	5.54022	0.148369	-3.70285	1.20056	0.842655	1.45403e+09	60.6626	0.262954	11	3	94061.8	100	192466	3408000	5032	121.783
		2	1	2	2018	0.184338	0.00568182	2.44	5.54039	0.175741	-3.73982	0.907468	0.863561	1.65672e+09	65.6327	-0.138762	11	3	123704	100	265239	3959000	4332	121.783
		2	1	2	2019	-0.0213887	0.00814332	2.46	5.7145	-0.153877	-3.78004	1.19792	0.824615	1.64168e+09	63.7188	0.308081	11	3	126714	100	303677	3923680	3795	121.783
		2	1	2	2020	0.17336	0.0122905	2.67	5.72765	0.0958876	-3.81726	1.01768	0.782244	1.83488e+09	61.2313	-0.0504755	11	3	119448	100	342115	4000000	3496	121.783
		2	1	2	2021	0.285414	0.00917431	2.96	5.95112	0.149146	-3.85121	1.15407	0.775228	2.28252e+09	58.6584	0.410672	11	3	140608	100	380553	4500000	2948	121.783
嘉麟杰	002486	3	1	2	2012	0.0253967	0.0508475	2.92	5.54301	-0.597521	-3.58827	0.731689	0.76397	1.10802e+09	13.7611	-0.692229	11	3	183289	64.78	85500	4473500	2322	39.6753
		3	1	2	2013	0.0671019	0.0357143	2.84	5.60052	-0.624666	-3.6263	0.727969	0.726006	1.23139e+09	15.9774	0.105689	11	3	209867	96.21	494300	4873900	2249	39.6753
		3	1	2	2014	0.0146882	0.049505	3.07	5.42323	-0.61705	-3.65978	0.525737	0.708878	1.65978e+09	36.7307	-0.0265513	9	3	137098	96.21	270200	5969900	3293	39.6753
		3	1	2	2015	0.106354	0.00852273	3.7	5.268	-0.0916755	-3.70053	0.435709	0.795087	1.60847e+09	42.1157	-0.196863	9	3	205687	96.21	278195	5317909	3781	39.6753
		3	1	2	2016	0.00222699	0.00502513	3.19	5.26723	-0.214705	-3.74018	0.446004	0.798525	1.63204e+09	42.5946	0.0386257	9	3	203787	96.95	267844	5693463	3934	39.6753
		3	1	2	2017	0.0190431	0.0117878	3.28	5.72157	-0.303146	-3.78247	0.597228	0.820816	1.47898e+09	35.2762	0.213479	9	3	198313	98.48	307312	5681000	1677	39.6753
		3	1	2	2018	0.0190365	0.00568182	1.31	5.71335	-0.0660567	-3.82821	0.791134	0.797125	1.11124e+09	14.343	-0.00469343	9	3	181936	100	355812	5786900	1701	39.6753
		3	1	2	2019	0.162865	0.00814332	2.1	5.81143	-0.50026	-3.86839	0.913672	0.79844	1.10035e+09	15.9345	0.143568	8	3	184617	100	417680	5823170	1552	39.6753
		3	1	2	2020	0.0197599	0.0122905	3.33	5.88511	-0.486964	-3.90597	0.935018	0.763816	1.2527e+09	24.4151	0.165053	9	3	176684	100	586500	5957500	1526	39.6753
		3	1	2	2021	0.0215667	0.00917431	3.74	5.87487	-0.486488	-3.94638	0.941909	0.826647	1.22649e+09	20.8954	-0.0137021	9	3	172379	100	681500	6335600	1541	39.6753
浙江永强	002489	4	1	2	2012	0.00792741	0.0338983	1.71	5.54945	0.180285	-3.30927	0.641046	0.77734	4.30408e+09	29.1651	1.38833	10	3	85434.2	28.53	6800	716548	7786	64.4343
		4	1	2	2013	0.00728549	0.0238095	1.79	5.51402	0.162966	-3.34399	0.616903	0.767473	4.89925e+09	57.9147	0.0954109	9	3	102506	79.22	6400	718147	9254	64.4343
		4	1	2	2014	0.0260945	0.019802	1.68	5.55253	0.13553	-3.37795	0.585276	0.80544	5.63792e+09	71.3156	0.0917763	9	3	110111	81.25	5826	698860	9246	64.4343
		4	1	2	2015	-0.087766	0.0596591	1.83	5.51429	-0.0275719	-3.41661	0.609343	0.771268	5.81054e+09	68.5686	0.0729983	9	3	96969.5	85.86	5617	674120	10834	64.4343
		4	1	2	2016	-0.0251922	0.0577889	2.53	5.52694	0.0096025	-3.45131	0.580978	0.712074	6.5275e+09	83.1015	0.0710954	9	3	91953.6	86.12	5526	705566	11271	64.4343
		4	1	2	2017	0.0146668	0.0510806	1.84	5.58978	0.0576206	-3.47887	0.537934	0.745466	8.43286e+09	60.5005	0.196182	9	3	103216	86.23	5587	678804	11666	64.4343
		4	1	2	2018	0.252313	0.0587121	2.37	5.59193	0.0555047	-3.52954	0.647037	0.79743	6.77875e+09	52.1737	-0.0331151	9	3	84759	86.35	5298	711268	11224	64.4343
		4	1	2	2019	0.0711086	0.0325733	3.86	5.65675	0.0775916	-3.56906	0.684094	0.716903	6.38329e+09	44.6583	0.0681933	9	3	83262.8	86.3	5645	743127	10327	64.4343
		4	1	2	2020	0.0539617	0.0357542	3.87	5.70237	-0.0356838	-3.60598	0.678334	0.716896	7.30412e+09	46.95	0.0575062	9	3	80159.9	86.47	5823	892458	9832	64.4343
		4	1	2	2021	0.0130828	0.0194954	2.73	5.87005	0.02462	-3.63293	0.861389	0.858672	9.4624e+09	62.0725	0.645088	9	3	72886.7	86.47	5449	989890	10994	64.4343
三夫户外	002780	5	1	2	2015	0.0718608	0.0767045	3.11	5.78614	0.311046	-3.71779	0.764635	0.56373	4.28401e+08	15.9166	-0.959811	7	3	22577.2	25.37	680070	9233637	536	49.9376
		5	1	2	2016	0.086894	0.175879	3.29	5.72007	0.272553	-3.7574	0.731511	0.537654	4.82911e+08	18.8362	0.0784091	7	3	17321.3	55.06	692226	13964015	673	49.9376
		5	1	2	2017	0.315315	0.125737	3.53	5.71778	-0.127481	-3.79285	0.427737	0.572357	8.21523e+08	22.7154	-0.00526275	7	3	16693.9	57.65	774400	8755281	673	49.9376
		5	1	2	2018	0.00389336	0.0757576	2.92	5.83401	-0.0623596	-3.83206	0.482452	0.571397	8.71246e+08	26.6631	0.196184	9	3	195414	65.52	840300	6193326	616	49.9376
		5	1	2	2019	0.312104	0.034202	2.7	5.71692	-0.19032	-3.87271	0.484535	0.517566	8.30254e+08	26.0102	-0.0429352	9	3	265436	71.95	859131	6196743	772	49.9376
		5	1	2	2020	0.294259	0.0402235	2.08	5.79471	-0.241413	-3.91317	0.584019	0.565697	8.00467e+08	30.8892	0.162076	8	3	299903	74.75	903586	3917000	750	49.9376
		5	1	2	2021	0.0476849	0.0481651	1.97	5.81072	0.0827839	-3.94982	0.54936	0.496981	1.01124e+09	29.1645	0.188347	7	3	296026	73.05	997446	5130000	859	49.9376
比音勒芬	002832	6	1	2	2016	0.10872	0.00753769	3.74	5.71074	-0.580133	-3.66255	0.571459	0.377156	6.84467e+08	12.8729	0.515662	7	3	2232.29	25	130072	3419036	1639	43.6406
		6	1	2	2017	0.0512493	0.0157171	3.88	5.76462	-0.580133	-3.69873	0.608901	0.345956	1.47344e+09	16.6912	0.252279	7	3	3017.91	43.56	165897	3400899	1813	43.6406
		6	1	2	2018	0.128886	0.030303	3.37	5.80842	-0.607785	-3.73335	0.696292	0.367237	1.73169e+09	23.1287	0.399571	7	3	3948.44	43.56	218077	3597872	2294	43.6406
		6	1	2	2019	0.149561	0.0651466	3.24	5.8326	-0.621668	-3.76817	0.723159	0.322235	2.11944e+09	22.4211	0.237012	7	3	81601.8	65.13	226695	3588831	2684	43.6406
		6	1	2	2020	0.133089	0.0715084	3.34	5.90934	-0.583439	-3.79461	0.61445	0.261164	2.52436e+09	35.6059	0.261739	7	3	84290.5	65.1	243266	3641091	2838	43.6406
		6	1	2	2021	0.171947	0.0481651	3.07	5.93392	-0.582975	-3.8243	0.559328	0.233148	3.63504e+09	33.2421	0.180896	7	3	77151.2	67.06	265135	3972981	3167	43.6406
力盛赛车	002858	7	1	1	2017	0.0804778	0.00196464	5.13	5.90789	-0.0312339	-3.75745	0.591371	0.645519	4.77368e+08	12.3232	-0.896212	9	3	192366	25.02	307312	5681000	349	39.6753
		7	1	1	2018	0.092005	0.0170455	4.13	6.03256	-0.271077	-3.79625	0.637858	0.713068	5.88049e+08	22.652	0.328692	9	3	198954	48.81	355812	5786900	348	39.6753
		7	1	1	2019	0.0787643	0.0179153	4.33	6.0152	-0.511731	-3.83411	0.59521	0.711983	7.39463e+08	30.2673	0.173408	8	3	141707	48.94	417680	5823170	425	39.6753
		7	1	1	2020	0.583041	0.0134078	7.3	5.75224	-0.523131	-3.87618	0.337176	0.815361	5.93452e+08	27.3391	-0.545373	8	3	290361	75.58	586500	5957500	354	39.6753
		7	1	1	2021	0.0208136	0.111239	5.13	5.79725	-0.428317	-3.90782	0.247307	0.694873	1.13578e+09	28.1908	0.403745	8	3	262408	60.64	681500	63356000	448	39.6753
香山股份	002870	8	1	2	2017	0.0650716	0.0707269	3.88	5.50388	-0.410378	-3.87034	0.949081	0.700216	9.78967e+08	17.6324	2.30782	9	3	61886.4	24.9	6407	649433	2912	40.107
		8	1	2	2018	0.0174603	0.0340909	5.35	5.56651	-0.429182	-3.90847	0.856523	0.710354	1.09511e+09	23.42	0.00954588	9	3	63660	36.13	5582	673774	2545	40.107
		8	1	2	2019	0.292239	0.0228013	4.6	5.59419	-0.425388	-3.95053	0.870305	0.672225	9.67244e+08	22.076	-0.10255	9	3	66890.5	36.25	5582	654483	2143	40.107
		8	1	2	2020	0.031841	0.0223464	4.08	5.58993	-0.422561	-3.93243	0.153305	0.688154	6.37118e+09	71.9423	0.160296	9	3	573347	43.75	5900	673662	2511	40.107
		8	1	2	2021	0.0703686	0	7.52	5.90186	-0.400373	-3.97237	0.766547	0.768133	6.37948e+09	70.1193	4.00665	9	3	209556	73.75	6300	711429	6130	40.107
英派斯	002899	9	1	2	2017	0.0849891	0.0667976	4.54	5.71142	0.264499	-3.66647	0.702023	0.625479	1.22109e+09	22.0802	-0.824703	9	3	108055	25	17075	1082183	1666	33.0176
		9	1	2	2018	0.0538793	0.0662879	3.99	5.73651	0.269193	-3.70565	0.712992	0.680766	1.27303e+09	21.0141	0.0588303	9	3	114892	66.11	19602	1132576	1665	33.0176
		9	1	2	2019	0.0508511	0.118893	7.83	5.76899	0.207142	-3.74584	0.743713	0.660031	1.26072e+09	17.1271	0.0329967	9	3	111777	66.11	22769	1073523	1596	33.0176
		9	1	2	2020	0.0332374	0.119553	8.14	5.74455	0.249411	-3.78426	0.637366	0.671506	1.36183e+09	20.375	-0.0742619	9	3	105262	100	24000	1115400	1563	33.0176
		9	1	2	2021	0.0136672	0.0825688	5.39	5.75918	0.177627	-3.81808	0.486338	0.744162	1.77735e+09	38.2729	-0.00413519	9	3	104395	100	28000	1197600	1505	33.0176
探路者	300005	10	1	2	2012	0.167203	0.745763	3.96	6.28466	0.344241	-3.30861	1.01757	0.490596	1.08644e+09	25.848	0.278966	8	3	418453	53.09	526300	4880146	633	49.9376
		10	1	2	2013	0.147782	0.857143	3.77	6.35857	0.346422	-3.34231	0.970389	0.499797	1.48945e+09	29.4846	0.307379	8	3	377332	60.94	582400	5940104	590	49.9376
		10	1	2	2014	0.161989	0.544554	4.09	6.46347	0.326923	-3.37822	0.970531	0.511595	1.76732e+09	26.7455	0.186733	8	3	395157	63.19	611106	6873707	615	49.9376
		10	1	2	2015	0.19004	0.102273	1.96	6.79178	0.221992	-3.40691	1.44935	0.761923	2.6271e+09	39.7269	1.21986	8	3	376152	67.71	680070	9233637	698	49.9376
		10	1	2	2016	-0.00227034	0.0904523	2.23	6.61521	0.246123	-3.43579	0.792581	0.707441	3.63096e+09	20.2314	-0.244185	8	3	325425	58.69	692226	13964015	551	49.9376
		10	1	2	2017	0.355096	0.0844794	1.76	6.7408	0.233558	-3.47942	0.923496	0.775826	3.28483e+09	20.111	0.0541025	8	3	450733	71.91	774400	8755281	509	49.9376
		10	1	2	2018	0.271873	0.0871212	2.45	6.5925	0.194749	-3.5249	0.712309	0.710506	2.7961e+09	15.3842	-0.343444	7	3	420277	74.25	840300	6193326	488	49.9376
		10	1	2	2019	0.0255941	0.114007	3.08	6.49091	0.317649	-3.56369	0.521049	0.62738	2.90035e+09	15.686	-0.241234	8	3	377185	74.3	859131	6196743	389	49.9376
		10	1	2	2020	0.165217	0.116201	4.63	6.37013	0.218279	-3.60972	0.380106	0.660161	2.39979e+09	11.7196	-0.396399	8	3	461806	79.93	903586	3917000	426	49.9376
		10	1	2	2021	0.0254523	0.0986239	3.52	6.46495	0.224785	-3.64816	0.492134	0.596113	2.5251e+09	14.1777	0.362334	7	3	428027	100	997446	5130000	3422	49.9376
星辉娱乐	300043	11	1	1	2016	0.187939	0.0678392	4.83	5.84471	-0.407155	-3.74211	0.467282	0.66333	5.12169e+09	52.9919	0.925884	7	3	291326	63.36	6178	488819	3295	38.3782
		11	1	1	2017	0.0873847	0.0333988	4.51	5.92234	-0.460409	-3.77532	0.460812	0.681884	5.97964e+09	56.2711	0.151348	7	3	305856	69.48	6396	493989	2996	38.3782
		11	1	1	2018	0.0794406	0.0473485	4.58	5.97376	-0.488305	-3.81551	0.47356	0.549099	5.95558e+09	53.5756	0.0235298	7	3	439042	69.41	5509	490000	2482	38.3782
		11	1	1	2019	0.0818805	0.0504886	4.37	6.01924	-0.481937	-3.85715	0.451987	0.522689	5.74003e+09	48.6492	-0.080099	7	3	522469	73.53	7443	478377	2388	38.3782
		11	1	1	2020	0.00464189	0.0458101	7.22	5.86323	-0.505307	-3.90016	0.325154	0.603825	5.36008e+09	45.1719	-0.32823	7	3	533900	75.37	7800	495825	2179	38.3782
		11	1	1	2021	0.758859	0.0206422	8.42	5.81	-0.56096	-3.94744	0.312326	0.78581	4.50455e+09	52.7682	-0.192766	7	3	528907	75.37	8100	536643	1272	38.3782
中潜股份	300526	12	1	2	2016	0.0487149	0	5.34	5.46457	0.301959	-3.67501	0.546303	0.700084	6.7862e+08	27.2395	-0.736488	5	3	64643.3	25.03	7166	609900	1381	51.6055
		12	1	2	2017	0.0711637	0	5.47	5.44474	0.294847	-3.71235	0.450924	0.692313	8.5276e+08	38.4593	0.0372178	5	3	57043.1	34.88	7129	644799	1376	51.6055
		12	1	2	2018	0.0331174	0.0454545	5.25	5.46436	0.1933	-3.74916	0.380959	0.680061	1.05221e+09	48.0256	0.0424354	5	3	190091	35.06	7597	664942	1269	51.6055
		12	1	2	2019	-0.00647461	0.0407166	5.68	5.587	-0.0081497	-3.78902	0.462218	0.714445	1.06074e+09	46.073	0.223142	7	3	188664	99.67	8375	648080	219	51.6055
		12	1	2	2020	0.282888	0.0145251	2.52	5.88188	-0.631254	-3.83534	0.254656	0.986396	6.55191e+08	42.9419	-0.659698	5	3	817617	99.99	21448	671000	176	51.6055
		12	1	2	2021	-0.206859	0.0172018	5.12	5.16735	-0.691425	-3.8768	0.047723	0.679388	5.42174e+08	57.2481	-0.844924	7	3	1.01136e+06	99.99	7677	736000	676	51.6055
金陵体育	300651	13	1	2	2017	0.0771687	0.0137525	3.93	5.69604	0.314304	-3.67244	0.396227	0.578122	8.47312e+08	27.7149	11.9754	8	3	285860	25	41493	2053346	747	50.1873
		13	1	2	2018	0.0221877	0.0549242	3.53	5.78353	0.30238	-3.71124	0.491664	0.647998	9.22949e+08	29.6518	0.351635	7	3	421828	34.64	41084	2153584	663	50.1873
		13	1	2	2019	0.0456002	0.0570033	3.93	5.87714	0.24021	-3.75171	0.559394	0.665207	8.93172e+08	24.6788	0.101048	6	2	477893	34.93	51975	2143212	768	50.1873
		13	1	2	2020	0.0276307	0.0346369	3.42	5.76696	0.212432	-3.79031	0.458018	0.6538	9.80476e+08	29.1649	-0.101194	6	3	413157	53.32	40143	2207800	747	50.1873
		13	1	2	2021	0.0199636	0.043578	3.41	5.8649	0.138125	-3.82596	0.436814	0.685647	1.25291e+09	39.9633	0.218699	6	3	445143	56.47	56500	2412700	88	50.1873
当代文体	600136	14	1	1	2015	0.0815275	0.00852273	0.78	6.69017	-0.273258	-4.06651	0.353943	0.582122	1.2182e+09	25.1906	-0.212161	6	3	91812.4	63.59	33130	1391110	254	51.1164
		14	1	1	2016	0.063268	0.00251256	0.78	6.35031	0.243776	-4.07631	0.158951	0.457834	3.57999e+09	31.0028	0.319752	7	3	31809	49.48	37364	1480456	392	51.1164
		14	1	1	2017	0.0435389	0.00589391	0.78	6.36668	0.162174	-4.10207	0.177897	0.44024	5.12621e+09	46.4332	0.602577	7	3	46214	57.4	50113	2075851	527	51.1164
		14	1	1	2018	0.016716	0.00568182	0.39	6.70444	-0.344141	-4.10668	0.250925	0.650287	1.06342e+10	60.1681	1.92607	7	3	39696	70.67	95381	1528000	449	51.1164
		14	1	1	2019	0.134099	0.00488599	0.16	6.59874	-0.269918	-4.14788	0.171353	0.778934	1.04015e+10	55.8962	-0.332055	7	3	45815.1	83.28	96460	1517000	318	51.1164
		14	1	1	2020	-0.365937	0.0111732	6.33	6.34249	-0.315282	-4.19558	0.077804	1.20088	8.99316e+09	74.3442	-0.607424	7	3	64860.3	83.28	100000	1203183	267	51.1164
		14	1	1	2021	-0.786976	0.0126147	0	6.76482	-0.197041	-4.24757	0.219863	0.776189	7.06605e+09	91.5184	1.22032	9	3	46308	83.28	105000	1677542	986	51.1164
中体产业	600158	15	1	1	2012	0.0507617	0.0169492	0	6.02708	0.142242	-3.6773	0.301195	0.697102	3.48426e+09	53.2239	-0.324494	7	4	193835	77.9267	32700	1598740	986	31.1682
		15	1	1	2013	0.0877101	0	0	5.93614	0.122091	-3.71582	0.271445	0.660087	3.62861e+09	49.6319	-0.0614343	9	5	126381	77.9267	35700	1653735	1141	31.1682
		15	1	1	2014	0.0439875	0.019802	0	6.04096	-0.01587	-3.75566	0.316047	0.750044	3.64389e+09	50.5012	0.169217	9	5	128241	77.9267	38500	134868	1048	31.1682
		15	1	1	2015	0.0267731	0.0113636	0	5.93758	-0.0349423	-3.79313	0.218459	0.76346	3.89734e+09	53.2481	-0.2607	8	5	114421	77.9267	43541	2617627	983	31.1682
		15	1	1	2016	0.0233702	0.00502513	0	6.11606	-0.14122	-3.83589	0.327562	0.786712	3.62121e+09	48.7337	0.393187	8	5	115970	77.9267	48475	3980178	908	31.1682
		15	1	1	2017	0.0147378	0.00589391	0	6.08941	-0.198551	-3.87355	0.283311	0.755972	3.85522e+09	50.1245	-0.079199	8	5	97860.2	77.9267	53464	53464	889	31.1682
		15	1	1	2018	0.034647	0.0227273	0.39	6.22281	-0.168046	-3.90971	0.340632	0.759368	4.25644e+09	53.5713	0.327454	9	4	89661.3	77.9267	64241	1534626	868	31.1682
		15	1	1	2019	0.0437587	0.02443	0.16	6.23947	-0.266129	-3.95227	0.382339	0.76305	3.98583e+09	49.0238	0.0510767	8	4	65568.7	77.9267	65728	1419332	878	31.1682
		15	1	1	2020	0.0334238	0.0379888	6.33	6.04738	-0.280814	-3.98029	0.37357	0.634799	5.34392e+09	34.9381	0.309983	9	5	134506	65.43	92019	1572636	1790	31.1682
		15	1	1	2021	0.0215202	0.0252294	3.32	5.98068	-0.291895	-4.01843	0.271695	0.697989	5.57634e+09	36.5125	-0.241076	9	4	181189	65.43	36808	2063137	1584	31.1682
上海凤凰	600679	16	1	2	2012	-0.126452	0	0.19	5.84021	-0.268247	-3.90613	0.643317	0.858763	1.24271e+09	43.6592	-0.472327	6	2	120703	100	85500	4473500	1155	39.6753
		16	1	2	2013	-0.126111	0	0.27	5.85038	-0.269148	-3.94723	0.604001	0.881033	1.17313e+09	45.3236	-0.113684	7	3	105016	100	494300	4873900	1000	39.6753
		16	1	2	2014	0.0596804	0	0.41	5.83699	-0.0847593	-3.98661	0.502702	0.852585	1.21227e+09	42.8668	-0.139943	7	3	91639.8	100	270200	5969900	887	39.6753
		16	1	2	2015	0.00327268	0.00284091	0.52	6.14102	0.113229	-4.0195	0.274476	0.861004	1.67865e+09	25.4574	-0.243945	6	3	393034	87.92	278195	5317909	333	39.6753
		16	1	2	2016	0.0478329	0.00251256	2.71	5.92553	0.20945	-4.05836	0.358537	0.758344	1.75751e+09	25.9048	0.367629	9	3	166503	87.92	267844	5693463	748	39.6753
		16	1	2	2017	0.0762043	0.00196464	0.82	6.21076	0.226301	-4.09636	0.751938	0.852849	1.8992e+09	26.2869	1.26631	8	3	149937	90.22	307312	5681000	879	39.6753
		16	1	2	2018	0.00929549	0.00757576	0.86	6.06148	0.166452	-4.13821	0.430648	0.816798	1.76831e+09	20.3969	-0.466752	9	3	195222	100	355812	5786900	661	39.6753
		16	1	2	2019	0.0286019	0.0179153	0.76	6.09078	0.105141	-4.17722	0.530429	0.823706	1.83793e+09	20.6223	0.280189	8	3	157791	100	417680	5823170	791	39.6753
		16	1	2	2020	0.0481559	0.0122905	1.07	6.12485	-0.109227	-4.20619	0.511908	0.852335	2687434284	28.1039	0.411153	9	3	132075	86.35	586500	5957500	1032	39.6753
		16	1	2	2021	0.0285709	0.016055	1.08	6.13158	-0.271792	-4.2373	0.590599	0.838982	3.48444e+09	28.6453	0.495875	9	3	97069.9	79.36	681500	63356000	1520	39.6753
春风动力	603129	17	1	2	2017	0.0931122	0.0550098	4.66	6.05843	0.278313	-3.69945	1.08056	0.67339	1.6823e+09	46.5045	-0.116662	9	3	130337	25	161076	1926784	1589	95.2576
		17	1	2	2018	0.0804217	0.0568182	6.39	6.24831	0.290455	-3.73385	1.22228	0.694592	2.08256e+09	51.818	0.400278	9	3	145533	48.42	160400	1968500	1437	95.2576
		17	1	2	2019	0.126285	0.0553746	5.64	6.30348	0.290881	-3.768	1.27773	0.677579	2.53749e+09	57.7477	0.27373	8	3	161381	49.13	180417	2024100	1612	95.2576
		17	1	2	2020	0.190093	0.0424581	5.22	6.37419	0.282376	-3.79022	1.0772	0.706811	4.20127e+09	63.9127	0.395833	9	3	191331	99.77	269767	2120900	1912	95.2576
		17	1	2	2021	0.0845749	0.0493119	4.82	6.4112	0.209804	-3.8017	0.98629	0.784707	7.97076e+09	53.836	0.737109	9	3	141489	89.54	318885	2381100	3050	95.2576
牧高笛	603908	18	1	2	2017	0.0389635	0.0491159	2.66	5.33204	-0.424535	-3.59563	0.813294	0.686005	6.34405e+08	29.7977	-0.934369	8	3	15623.6	25.03	3058	165726	2402	78.6838
		18	1	2	2018	-0.0191014	0.0246212	2.57	5.32407	-0.456738	-3.63572	0.877625	0.727046	6.28162e+08	27.8508	0.0684804	9	3	14140.8	34.56	2842	175824	2614	78.6838
		18	1	2	2019	-0.020368	0.0260586	2.83	5.29743	-0.378074	-3.67541	0.813611	0.718253	6.50672e+08	31.7655	-0.0397192	9	3	12384.1	34.56	5645	214039	2669	78.6838
		18	1	2	2020	-0.00910576	0.0346369	2.91	5.30424	-0.402462	-3.71038	0.658511	0.745091	9.76046e+08	54.9263	0.214101	8	3	10381.1	34.56	3787	198639	3190	78.6838
		18	1	2	2021	0.0413227	0.0309633	2.87	5.36851	-0.39357	-3.74702	0.778196	0.75167	1.18641e+09	60.508	0.436446	9	3	9850.2	34.56	4410	226180	3952	78.6838
舒华体育	605299	19	1	2	2020	0.0105578	0.0268156	2.22	5.76034	0.175464	-4.09477	0.736732	0.696043	2.01439e+09	35.8484	0.607425	9	3	277144	12.15	8231	993100	2577	56.2193
		19	1	2	2021	0.0167375	0.0493119	2.22	5.81438	-0.0298501	-4.13757	0.861779	0.717988	1.81254e+09	29.1235	0.0525211	9	3	294171	27.5946	8138	1032800	2395	56.2193
健盛集团	603558	20	1	2	2018	0.0688336	0.0113636	2.57	5.33132	-0.489362	-4.1159	0.43576	0.720525	3.62004e+09	20.3785	0.0098952	8	4	163890	75.35	2842	175824	7356	78.6838
		20	1	2	2019	0.0433677	0.0130293	2.83	5.31783	-0.47567	-4.15447	0.473171	0.70807	3.76264e+09	18.9662	0.128624	8	3	158697	92.286	4477	214039	8564	78.6838
		20	1	2	2020	0.0879523	0.0134078	2.91	5.25253	-0.447439	-4.1989	0.474751	0.799	3.33322e+09	28.4369	-0.111168	7	3	167315	100	3787	198639	8847	78.6838
		20	1	2	2021	0.0490008	0.0172018	2.87	5.30003	-0.429988	-4.23259	0.519044	0.732439	3.95281e+09	41.4398	0.296523	7	3	141755	100	4410	226180	10282	78.6838
共创草坪	605099	21	1	2	2020	0.131211	0.00446927	3.15	5.62945	0.0910555	-3.77401	0.893694	0.630801	2.07038e+09	12.19	-0.09816	7	3	114693	10.02	219000	1230000	4343	37.8509
		21	1	2	2021	0.105008	0.00688073	3.23	5.6235	0.0198081	-3.80973	0.959475	0.720985	2.39888e+09	16.6776	0.243947	7	3	120930	9.96	227000	2045000	5477	37.8509
康莱股份	830877	22	2	2	2014	-0.110983	0.039604	4.72	5.50683	0.0827441	-3.45611	0.714154	0.755544	7.19352e+07	73.07	-0.978227	5	3	94400.5	15.52	5826	698860	156	64.4343
		22	2	2	2015	-0.00963465	0.119318	3.85	5.40815	-0.533001	-3.50664	0.608696	0.708264	1.13921e+08	41.24	0.128739	5	3	76825.3	44.38	5617	674120	221	64.4343
		22	2	2	2016	-0.0783849	0.0954774	6.16	5.40036	-0.403697	-3.54754	0.557861	0.674081	1.19513e+08	48.09	0.151098	5	3	177206	44.38	5526	705566	259	64.4343
		22	2	2	2017	-0.200919	0.0569745	7.33	5.49544	-0.321373	-3.58393	0.673808	0.643169	9.96901e+07	47.92	0.134209	5	3	152260	46.94	5587	678804	236	64.4343
		22	2	2	2018	-0.249267	0.0208333	3.69	5.629	-0.131279	-3.62401	0.835354	0.629218	1.00026e+08	50.24	0.129539	5	3	172030	46.94	5298	711268	196	64.4343
		22	2	2	2019	-0.173199	0.0488599	3.84	5.65315	-0.127501	-3.66145	0.951412	0.590377	8.91388e+07	41.73	0.078762	5	3	161075	50.54	5645	743127	200	64.4343
		22	2	2	2020	0.342723	0.0379888	2.75	5.82096	-0.0391096	-3.71241	1.40085	0.636143	1.62326e+08	45.64	0.957314	5	3	206673	54.2	5823	892458	266	64.4343
		22	2	2	2021	0.665236	0.0527523	2.29	5.67471	-0.192627	-3.75529	1.13756	0.716287	2.09273e+08	47.98	0.199993	7	3	149538	54.57	5449	989890	447	64.4343
三利达	831326	23	2	2	2014	0.0887171	0.019802	4.01	5.00013	0.114354	-3.74487	1.44228	0.692281	2.87526e+07	24.69	-0.821576	5	3	22490.9	13.96	4077	189784	377	28.553
		23	2	2	2015	0.461793	0.0965909	8.04	5.04769	0.150194	-3.79431	1.46085	0.643501	3.64915e+07	23.41	0.263703	5	3	24108.5	24.26	2437	198517	427	28.553
		23	2	2	2016	0.401136	0.0502513	8.66	5.00562	0.186033	-3.84078	1.03152	0.653548	4.36453e+07	25.73	-0.132715	5	3	37148.9	30.68	2940	201216	408	28.553
		23	2	2	2017	0.122557	0.0117878	5.3	5.0564	0.221873	-3.88453	0.936474	0.699289	4.87649e+07	32.3	0.0469032	5	3	37935.8	30.68	4811	210896	380	28.553
		23	2	2	2018	0.207047	0.0132576	6.07	5.06512	0.272734	-3.92747	0.818607	0.682759	5.3419e+07	33.72	-0.033411	5	3	39949.2	30.68	4015	212983	360	28.553
		23	2	2	2019	0.270304	0.00325733	6.59	5.1707	0.258928	-3.96948	0.872032	0.638344	5.7009e+07	34.61	0.151207	5	3	42812.1	30.68	3748	217127	325	28.553
		23	2	2	2020	0.255822	0.00558659	6.06	5.22205	0.35358	-4.01053	0.84495	0.660545	5.90279e+07	37.31	0.0181597	5	3	43569.9	30.68	3867	220000	294	28.553
		23	2	2	2021	0.438826	0.0126147	5.51	5.31247	0.360649	-4.05681	1.17128	0.627367	7.3857e+07	44.77	0.587478	5	3	30415.3	30.55	2922	240000	379	28.553
宝美户外	833649	24	2	2	2015	0.20848	0	4.35	5.2682	-0.409199	-3.70783	1.61874	0.636742	1.21478e+08	55.31	0.932496	5	3	6851.55	6.25	145909	1239380	811	42.9734
		24	2	2	2016	0.37492	0.00502513	3.52	5.36883	-0.408568	-3.75252	1.24463	0.5848	1.63663e+08	49.78	0.179903	5	3	7394.55	37.32	141500	1322322	759	42.9734
		24	2	2	2017	0.707342	0	5.7	5.3532	-0.380001	-3.79326	0.68777	0.722872	1.73429e+08	48.53	-0.346732	5	3	6269.4	37.17	145100	1370690	514	42.9734
		24	2	2	2018	0.0258474	0.00189394	4.09	5.30351	-0.254843	-3.83137	0.70977	0.823949	1.50778e+08	57.37	-0.00745725	5	3	5334.59	37.73	186841	1442515	572	42.9734
		24	2	2	2019	-0.344435	0.00162866	2.2	5.55454	-0.539246	-3.86874	1.1837	0.847134	1.27889e+08	69.12	0.433462	5	3	43660.1	42.07	173499	1462174	460	42.9734
		24	2	2	2020	-0.2768	0.00223464	1.84	5.33466	-0.636762	-3.90615	2.02895	0.809924	1.11119e+08	60.5	0.470134	5	3	16602.7	42.07	183100	1522100	1122	42.9734
		24	2	2	2021	-0.440626	0	2.54	5.07436	-0.276497	-3.94878	1.49976	0.855469	1.28167e+08	71.95	-0.259957	5	3	11129.6	42.07	198280	1754700	1512	42.9734
尤力体育	837720	25	2	2	2016	0.304982	0	1.73	5.48301	0.375224	-3.54646	1.16418	0.768773	2.98834e+07	51.47	-0.818663	5	3	92927.2	0	9400	649165	107	53.185
		25	2	2	2017	0.649919	0.00785855	2.2	5.54419	0.375224	-3.60434	1.00074	0.801567	4.848e+07	65.71	0.20506	5	3	217426	25	10324	682113	112	53.185
		25	2	2	2018	0.734187	0.00189394	2.77	5.66196	0.375224	-3.65259	0.886914	0.814294	6.33436e+07	71.43	0.264677	5	3	258834	25	7538	730930	108	53.185
		25	2	2	2019	1.13363	0.00325733	3.61	5.70407	0.375862	-3.69592	0.998623	0.795579	7.14145e+07	68.18	0.356881	5	3	231089	25	8816	744740	133	53.185
		25	2	2	2020	2.12832	0.00335196	4.91	5.80305	0.375819	-3.74097	1.32885	0.815485	8.73346e+07	66	0.567578	5	3	202106	25	10526	856200	166	53.185
		25	2	2	2021	1.25473	0.00229358	4.39	5.80521	0.181686	-3.77998	1.08233	0.917939	8.37663e+07	68.66	-0.122141	5	3	223947	25	11020	973200	145	53.185
富仕德	832875	26	2	2	2015	0.321602	0	1.2	5.73349	0.319968	-3.73361	1.25917	0.844266	6.56593e+07	82.92	-0.169776	5	3	189333	0	3758	348961	142	40.9722
		26	2	2	2016	0.624237	0	1.27	5.83062	0.328035	-3.77811	1.51139	0.824244	7.76889e+07	64.42	0.409169	5	3	158706	11.21	3697	451360	160	40.9722
		26	2	2	2017	0.661229	0.00589391	4.68	5.7997	0.365595	-3.82402	1.41154	0.763402	1.00096e+08	64.42	0.158293	5	3	151945	17.19	4046	366885	199	40.9722
		26	2	2	2018	0.74086	0.00189394	5.11	5.76663	0.33574	-3.8655	1.0412	0.82643	1.07538e+08	55.87	-0.138516	5	3	172847	17.9	5532	295282	185	40.9722
		26	2	2	2019	0.456827	0	3.48	5.93892	0.328956	-3.90331	0.986271	0.84502	9.68317e+07	42.9	-0.0676506	5	3	279334	21.23	5719	273902	116	40.9722
		26	2	2	2020	0.465421	0.00111732	3.5	5.87212	0.338632	-3.9425	0.971305	0.83751	9.33714e+07	41.44	-0.0834409	5	3	245612	21.23	6339	2818525	124	40.9722
		26	2	2	2021	0.944672	0.00114679	3.91	5.98935	0.344424	-3.98711	1.07721	0.790018	1.16784e+08	43.73	0.225371	5	3	268835	21.23	6297	421870	116	40.9722
四方游泳	873009	27	2	2	2018	0.568424	0.00378788	4.92	5.75502	0.320035	-3.70195	0.886419	0.409584	9.1127e+07	44.19	-0.386841	5	3	92456.3	0	27660	1055166	122	61.007
		27	2	2	2019	0.729026	0.00162866	5.43	5.85359	0.307806	-3.74174	1.02311	0.487988	9.02741e+07	31.6	0.337058	5	3	73680.6	35	29562	1047199	130	61.007
		27	2	2	2020	0.668076	0.0100559	6.36	5.58993	0.231013	-3.7839	0.627078	0.622672	9.95409e+07	42.1	-0.35866	5	3	51544.3	35	28985	2756277	153	61.007
		27	2	2	2021	0.691167	0.00917431	4.62	5.72832	0.201318	-3.83036	0.649252	0.70295	1.41055e+08	60.45	0.312351	5	3	191068	35	26898	13221078	146	61.007
苏马游艇	836210	28	2	2	2016	0.0173372	0.00502513	3.01	5.54821	-0.187334	-3.83536	0.796941	0.643648	3.75356e+07	72.76	-0.606399	5	3	126572	0	9400	649165	87	53.185
		28	2	2	2017	0.222847	0.00392927	3.05	5.51795	-0.276883	-3.88033	0.79306	0.573677	4.3085e+07	71.89	0.0399052	5	3	111598	0	10324	682113	97	53.185
		28	2	2	2018	0.228457	0.00378788	3.3	5.5326	-0.333644	-3.93009	0.659823	0.630201	5.81719e+07	73.31	0.0449625	5	3	202129	0	7538	730930	98	53.185
		28	2	2	2019	0.386368	0.00325733	3.2	5.67103	-0.244153	-3.96421	0.590169	0.615604	4.82822e+07	69.97	-0.0596565	5	3	145886	0	8816	744740	67	53.185
		28	2	2	2020	0.550733	0	3.71	5.53945	-0.265285	-4.00551	0.499075	0.554827	5.02487e+07	69.33	-0.217294	5	3	140892	0	10526	856200	71	53.185
		28	2	2	2021	0.932946	0	2.91	5.70018	-0.230332	-4.04863	0.673587	0.604483	5.54512e+07	66.45	0.447872	5	3	133755	0	11020	973200	71	53.185
卡宾滑雪	838464	29	2	2	2016	0.793311	0.0125628	3.84	6.36753	-0.253582	-3.78878	1.40538	0.716188	1.28124e+08	62.19	3.19057	5	3	118085	0	692226	13964015	64	49.9376
		29	2	2	2017	0.419793	0.00392927	4.96	6.33271	-0.178385	-3.83518	1.06651	0.659293	2.06728e+08	43.65	0.196957	5	3	114534	34.96	774400	8755281	83	49.9376
		29	2	2	2018	0.436047	0.00378788	4.12	6.13475	-0.426816	-3.87517	0.508211	0.553908	2.06539e+08	39.76	-0.411893	6	3	123987	38.71	840300	6193326	77	49.9376
		29	2	2	2019	0.141932	0.00162866	5.05	6.06161	-0.446588	-3.91221	0.39611	0.828641	1.6004e+08	48.43	-0.308633	6	3	132987	38.71	859131	6196743	63	49.9376
		29	2	2	2020	-0.358274	0.00111732	4.76	5.96087	-0.565775	-3.94622	0.437476	0.656221	1.11515e+08	62.68	-0.181857	7	3	123076	38.71	903586	3917000	65	49.9376
		29	2	2	2021	-0.820055	0.00114679	42.62	5.34122	-0.501754	-3.9802	0.163376	0.719486	8.45421e+07	87.07	-0.730376	7	3	25763.6	38.71	997446	5130000	73	49.9376
建华中兴	870749	30	2	2	2017	1.42362	0.00982318	0.52	5.13648	-0.361347	-3.22077	1.03597	0.788959	8.66003e+07	43.4	4.25792	5	5	52272	0	4738	452297	615	28.9954
		30	2	2	2018	2.3901	0.0151515	3.35	5.2587	-0.188058	-3.26508	1.14393	0.728425	1.05305e+08	41.6	0.303471	5	5	51069.3	0	4514	455404	605	28.9954
		30	2	2	2019	3.06068	0.0130293	3.67	5.37816	-0.350003	-3.30516	1.39458	0.662866	1.05715e+08	14.41	0.340536	5	5	48240.8	0	4561	274576	616	28.9954
		30	2	2	2020	1.87972	0.00558659	4.9	5.33349	0.0854772	-3.34837	0.839964	0.649929	1.25211e+08	11.82	-0.340876	5	5	64020.5	0	7263	274000	450	28.9954
		30	2	2	2021	1.73202	0.0103211	7.03	5.27896	0.26382	-3.38959	0.655824	0.743166	1.34493e+08	13.97	-0.121925	5	5	61633.8	32.29	7263	322000	448	28.9954
远古信息	831062	31	2	1	2014	1.02774	0.158416	9.12	5.35243	0.375224	-3.29942	1.02613	0.32108	2.52915e+07	27.49	-0.754147	5	3	2618.85	0	77300	1356705	93	38.5632
		31	2	1	2015	0.714921	0.0170455	6.83	5.43392	0.260906	-3.3644	0.853201	0.35874	4.85601e+07	18.02	0.504772	5	3	1968.46	37.5	76335	1338203	116	38.5632
		31	2	1	2016	0.941079	0.0678392	8.5	5.53055	0.154675	-3.42397	0.644707	0.313262	9.98404e+07	8.92	0.518402	5	3	1213.92	53.66	84393	1420707	141	38.5632
		31	2	1	2017	1.1983	0.0373281	8.05	5.57309	0.145753	-3.4687	0.542975	0.308197	1.27575e+08	11.28	0.290629	5	3	3411.59	53.66	91660	1451625	165	38.5632
		31	2	1	2018	1.70178	0.0397727	9.39	5.69208	0.0329195	-3.51184	0.482722	0.367061	1.55841e+08	12.6	0.107955	5	3	3288.21	59.99	101678	1495207	139	38.5632
		31	2	1	2019	2.0535	0.0211726	15.6	5.76818	0.0412454	-3.55389	0.373888	0.39846	1.82916e+08	15.67	-0.0742182	5	3	2713.87	59.99	107344	1465282	108	38.5632
		31	2	1	2020	2.31859	0.0558659	7.59	5.81276	-0.0647751	-3.59537	0.336527	0.555663	2.10971e+08	20.69	0.0465554	5	3	1382.77	59.76	114061	1547138	102	38.5632
同方健康	833151	32	2	2	2015	0.106809	0.0113636	7.38	6.03001	0.375224	-3.65916	0.981428	0.613355	8.10163e+07	24.04	0.147902	5	3	13184.1	0	680070	9233637	71	49.9376
		32	2	2	2016	0.227977	0.00753769	6.04	5.99184	0.375224	-3.70059	1.02268	0.585311	8.59576e+07	17.17	0.122251	5	3	12520.6	37.66	692226	13964015	87	49.9376
		32	2	2	2017	0.480651	0.00785855	5.25	6.11	0.375224	-3.74361	1.49687	0.564293	9.82173e+07	14.58	0.614463	5	3	11187.2	63.82	774400	8755281	107	49.9376
		32	2	2	2018	0.744691	0.0132576	4.46	6.17862	0.375224	-3.78697	1.84586	0.505626	1.15934e+08	16.9	0.433854	5	3	7717.42	89.99	840300	6193326	131	49.9376
		32	2	2	2019	0.244722	0.0114007	8.15	5.93183	0.375224	-3.82059	1.06697	0.495971	8.59384e+07	11.7	-0.45511	5	3	7574.68	89.99	859131	6196743	126	49.9376
		32	2	2	2020	0.361767	0	6.31	5.97772	0.375224	-3.86277	1.01086	0.545756	9.44996e+07	17.26	-0.153186	5	3	8314.31	89.99	903586	3917000	96	49.9376
		32	2	2	2021	0.0351319	0	8.66	5.89962	0.375224	-3.89687	0.819424	0.509081	7.40249e+07	17.99	-0.242897	5	3	12846.6	89.99	997446	5130000	87	49.9376
康比特	833429	33	2	2	2015	1.52606	0.0170455	5.45	5.71257	0.431431	-3.71507	0.393064	0.405693	6.74465e+08	64.7	2.5491	9	3	404263	69.31	680070	9233637	475	49.9376
		33	2	2	2016	0.984111	0.0175879	4.64	5.78869	0.349294	-3.75462	0.418865	0.435365	7.05114e+08	40.67	0.179046	9	3	609227	81.68	692226	13964015	470	49.9376
		33	2	2	2017	0.768752	0.00785855	4.1	5.82662	0.294391	-3.79333	0.429679	0.429548	7.90578e+08	43.38	0.112155	9	3	290614	91.13	774400	8755281	479	49.9376
		33	2	2	2018	0.735163	0.00757576	4.26	5.84555	0.392251	-3.83479	0.425716	0.417192	6.9411e+08	24.8	-0.0165114	9	3	312967	81.76	840300	6193326	451	49.9376
		33	2	2	2019	1.00045	0.0276873	4.68	5.86802	0.385305	-3.87429	0.507648	0.433882	7.27558e+08	27.22	0.141839	9	3	646842	81.76	859131	6196743	489	49.9376
		33	2	2	2020	1.04375	0.0122905	5.3	5.80434	0.291191	-3.91401	0.484314	0.557638	7.46231e+08	32.33	-0.0109876	9	3	593184	81.76	903586	3917000	560	49.9376
		33	2	2	2021	1.19568	0.0172018	4.03	5.90236	0.25461	-3.95296	0.627442	0.570702	8.14302e+08	32	0.371778	9	3	558250	79.87	997446	5130000	613	49.9376
大统体育	834066	34	2	1	2015	-0.499972	0.0369318	0	5.93535	-0.095051	-3.6596	2.79846	0.668213	2.53984e+07	65.46	-0.885594	5	3	32111.4	0	12412	565564	65	44.0282
		34	2	1	2016	-0.235694	0.0351759	0	5.97201	0.128868	-3.71446	1.93434	0.653833	3.66445e+07	66.32	0.071346	5	3	23343.8	25	11465	731647	64	44.0282
		34	2	1	2017	-0.25988	0.0275049	0	5.91922	-0.179417	-3.75158	1.50483	0.680969	3.39777e+07	66.54	-0.114469	5	3	25199.5	43.75	11237	608024	64	44.0282
		34	2	1	2018	-0.238071	0.0151515	0	6.07694	0.240236	-3.79577	1.46044	0.6821	3.79568e+07	66.38	-0.0114653	5	3	242802	43.75	14756	988350	44	44.0282
		34	2	1	2019	-0.257451	0.00488599	0	6.1471	0.141895	-3.83717	1.2329	0.687367	3.9432e+07	69.19	-0.0917887	5	3	321628	6562500	14820	1876353	34	44.0282
		34	2	1	2020	-0.456897	0.00446927	0	6.01006	0.205999	-3.87441	0.861557	0.763821	3.65933e+07	76.17	-0.313509	5	3	309891	6562500	15710	2353500	32	44.0282
和嘉天健	834274	35	2	1	2015	0.0621972	0.0227273	0	5.72345	0.0518959	-3.33625	2.15484	0.730225	2.35383e+07	50.74	0.502183	5	3	3117.57	0	169835	4040200	93	47.7757
		35	2	1	2016	-4.81694e-05	0	0	5.65402	0.293589	-3.38215	2.03598	0.80412	2.69488e+07	33.82	0.0446934	4	3	3002.64	25.14	312864	2019100	114	47.7757
		35	2	1	2017	-0.265369	0.0235756	0	5.72004	0.262573	-3.42273	2.06975	0.801374	2.7318e+07	51.95	0.0926915	5	3	4520.96	31.37	314432	2113923	107	47.7757
		35	2	1	2018	-0.568144	0.0208333	0	5.87189	0.307458	-3.45999	2.25001	0.821068	2.56266e+07	70.5	0.0606061	5	3	5263.66	31.37	331444	2266342	80	47.7757
		35	2	1	2019	-0.649775	0.00651466	0	5.88006	0.242158	-3.49248	2.27809	0.808362	2.16642e+07	73.05	-0.0956387	5	3	3921.05	35.91	261621	2176412	71	47.7757
		35	2	1	2020	-0.755206	0.00335196	0	5.86984	0.275332	-3.53329	1.93245	0.790058	2.2052e+07	80.07	-0.215845	5	3	3983.98	35.6	291621	3961909	57	47.7757
		35	2	1	2021	-0.748962	0.00917431	0	5.94182	0.304245	-3.58322	2.04186	0.743237	2.76366e+07	82.47	0.200973	5	3	3622.97	35.6	310000	5091415	58	47.7757
新赛点	834425	36	2	1	2015	-0.509375	0.247159	9.49	5.67795	0.37512	-3.44825	3.08309	0.852528	5.47788e+07	38.27	1.26315	7	3	7410.49	0	680070	9233637	241	49.9376
		36	2	1	2016	-0.767217	0.103015	10.18	5.73405	0.336558	-3.4935	2.8506	0.919054	6.54019e+07	61.22	0.492026	7	3	4559.16	6.56	692226	13964015	316	49.9376
		36	2	1	2017	-0.981065	0.0687623	4.84	5.96635	0.172452	-3.53652	2.647	0.904999	7.30491e+07	94.4	0.0697409	7	3	4308.98	46.97	774400	8755281	198	49.9376
		36	2	1	2018	-0.882098	0.0606061	4.21	5.92291	-0.276071	-3.56903	1.95684	0.641761	5.618e+07	75.3	-0.309975	7	3	2674.27	63.46	840300	6193326	151	49.9376
		36	2	1	2019	-0.792917	0.0504886	2.48	5.95177	-0.271896	-3.62019	1.9463	0.642803	8.45167e+07	62.29	0.0828767	7	3	1864.56	63.46	859131	6196743	153	49.9376
		36	2	1	2020	-0.638186	0.0458101	3.7	5.95017	0.193602	-3.66407	1.2446	0.591875	1.00308e+08	49.36	-0.159966	7	3	4113.12	63.46	903586	3917000	129	49.9376
		36	2	1	2021	-0.482354	0.0412844	6.32	6.03484	0.216027	-3.71068	1.33931	0.593198	1.44015e+08	47.97	0.422507	7	3	2703	63.46	997446	5130000	151	49.9376
网映文化	834902	37	2	1	2015	0.676447	0.0994318	7.34	5.65803	0.375224	-3.46067	1.9128	0.672123	2.60303e+07	46.17	-0.785855	5	3	14411.3	0	278195	5317909	77	39.6753
		37	2	1	2016	0.472052	0.0728643	6.89	5.88851	0.375223	-3.53059	2.03441	0.78189	5.91462e+07	25.23	1.47289	5	3	25898.8	40.92	267844	5693463	112	39.6753
		37	2	1	2017	-0.147688	0.0353635	5.85	6.07357	0.416484	-3.59203	1.60443	0.757627	1.57924e+08	44.35	1.00985	5	3	40682.5	45.46	307312	5681000	147	39.6753
		37	2	1	2018	0.075623	0.0132576	7.16	5.97669	0.375219	-3.62862	1.20423	0.720081	1.26975e+08	22.56	-0.0149018	5	3	36306.7	60.45	355812	5786900	181	39.6753
		37	2	1	2019	0.391102	0.00977199	8.29	5.89854	0.36553	-3.67254	1.2351	0.700238	1.64025e+08	26.44	0.0475903	5	3	34166.5	60.45	417680	5823170	227	39.6753
		37	2	1	2020	0.581063	0.00893855	7.81	5.91429	0.383403	-3.71431	1.0115	0.725773	1.89821e+08	21.76	-0.00416558	7	3	31345.6	60.45	586500	5957500	218	39.6753
梅珑体育	835282	38	2	1	2015	0.453703	0	0	5.85036	0.375224	-3.97116	0.93382	0.577144	2.10573e+07	19.06	-0.932693	5	3	8322.64	0	680070	9233637	17	49.9376
		38	2	1	2016	-0.431512	0	0	5.73325	0.375224	-3.96383	0.872121	1.54601	8.72222e+06	31.16	0.0780855	5	3	35827.8	30.99	692226	13964015	24	49.9376
		38	2	1	2017	-0.507097	0.00196464	0	6.04785	0.375224	-4.01418	2.33787	0.677114	1.03801e+07	31.78	0.719536	5	3	58579.4	31.74	774400	8755281	20	49.9376
		38	2	1	2018	-0.987761	0.00378788	0	5.60217	0.375224	-4.03769	0.437857	1.29678	7.8953e+06	98.15	-0.820818	5	3	88523.4	31.74	840300	6193326	10	49.9376
		38	2	1	2019	-0.843389	0.00325733	0	6.26923	0.375224	-4.07705	2.36641	0.761718	7.81445e+06	72.49	3.64579	5	3	61380.7	31.74	859131	6196743	10	49.9376
		38	2	1	2020	-0.838102	0	0	6.01232	0.375224	-4.1174	1.31282	0.82757	7.85846e+06	71.53	-0.446529	5	3	32834.1	31.74	903586	3917000	10	49.9376
		38	2	1	2021	-0.844552	0.00344037	0	5.53333	0.375224	-4.07262	0.664151	0.871495	2.42393e+06	54.59	-0.6681	5	3	13719.8	12.62	997446	5130000	10	49.9376
明致体育	838802	39	2	1	2016	0.0243169	0.0452261	14.93	5.41028	0.442576	-3.53393	0.203303	0.212799	6.64058e+07	3.13	2.84166	5	3	12849.7	0	692226	13964015	51	49.9376
		39	2	1	2017	0.281928	0.0235756	3.88	6.27068	0.379489	-3.58351	1.61323	0.780752	9.77566e+07	21.16	9.09464	5	3	10365.4	43.15	774400	8755281	71	49.9376
		39	2	1	2018	-0.0313413	0.0227273	51.9	5.0278	0.37517	-3.6114	0.108925	0.559036	6.08031e+07	0.83	-0.934785	5	3	13416.2	42.79	840300	6193326	81	49.9376
		39	2	1	2019	-0.266258	0.0179153	1.91193	3.01797	0.394491	-3.64285	0.00143938	45.5542	4.63618e+07	2.32	-0.991069	5	3	8704.83	42.79	859131	6196743	74	49.9376
		39	2	1	2020	-0.441296	0.0134078	210.302	2.64782	0.37328	-3.66974	0.000507749	97.4393	3.24172e+07	1.82	-0.740682	5	3	10646.5	42.19	903586	3917000	45	49.9376
		39	2	1	2021	-0.818111	0.0103211	161.84	5.1595	0.225426	-3.64952	0.123738	1.33392	9.58813e+06	40.49	128.941	5	3	21877.8	42.19	997446	5130000	18	49.9376
爱酷体育	839114	40	2	1	2016	-0.670628	0.0175879	0	5.56032	0.0893984	-3.53646	0.613768	0.701863	3.27561e+06	51.86	0.817562	5	3	15587	0	692226	13964015	13	49.9376
		40	2	1	2017	-0.716099	0.00785855	0	5.55948	0.091078	-3.60859	0.520721	0.794729	5.08145e+06	28.54	-0.539359	5	3	24273.8	29.91	774400	8755281	6	49.9376
		40	2	1	2018	-1.71351	0.00568182	0	5.68212	0.020276	-3.67292	1.78408	0.48793	7.31984e+06	49.74	4.0842	5	3	4034.18	89.77	840300	6193326	23	49.9376
		40	2	1	2019	-0.365582	0.00814332	0	5.64456	-0.0001857	-3.76846	1.71904	0.458597	1.98806e+07	38.08	1.1134	5	3	4869.27	37.18	859131	6196743	53	49.9376
		40	2	1	2020	-0.0181527	0.0156425	6.56	5.65939	0.143546	-3.81871	1.12155	0.428673	2.48874e+07	32.17	0.0737979	5	3	11051.6	36.52	903586	3917000	55	49.9376
		40	2	1	2021	-0.610486	0.0126147	6.28	5.39278	0.217472	-3.87497	1.02749	0.719725	37145746	80.4	0.269447	5	3	7089.37	51.6	997446	5130000	129	49.9376
铭弘体育	839446	41	2	1	2016	-0.0226913	0	6.59	5.79168	0.113714	-3.56641	0.761933	0.735759	5.16608e+07	51.21	-0.00943049	5	3	20759.9	0	24898	1084510	51	49.9376
		41	2	1	2017	0.139024	0	6.59	6.10846	0.133215	-3.61188	0.92769	0.692867	6.18053e+07	53.21	0.667187	5	3	18168.5	46.56	20230	1141809	41	49.9376
		41	2	1	2018	0.088158	0	6.6	5.75392	0.154698	-3.65539	0.576759	0.81285	7.00292e+07	49.91	-0.277639	5	3	95415.6	46.56	22319	1184780	67	49.9376
		41	2	1	2019	0.0774688	0	8.81	6.03007	0.129702	-3.6993	0.806453	0.80617	8.14652e+07	56.75	0.606765	5	3	229299	46.56	32259	1125654	57	49.9376
		41	2	1	2020	-0.765606	0.00446927	8.19	5.90336	0.270807	-3.74306	0.722815	0.824404	9.57288e+07	88.98	0.0483352	5	3	192517	46.56	34836	1167662	80	49.9376
		41	2	1	2021	-0.470426	0.00458716	8.58	5.8065	0.172666	-3.78953	0.546544	0.790955	1.33955e+08	69.92	-0.0198785	5	3	137604	58.26	42288	1328900	98	49.9376
鑫度武术	870431	42	2	1	2017	0.940064	0	0	5.29218	0.247394	-3.41143	1.06681	0.338775	2.11782e+07	17.85	-0.697149	5	3	19495.6	31.63	4130	973000	97	46.7071
		42	2	1	2018	-0.0832695	0.00757576	0	5.22106	-0.29965	-3.42568	0.569129	0.516789	1.27298e+07	42.88	-0.492392	5	3	23459.4	31.83	4081	261478	58	46.7071
		42	2	1	2019	-0.795869	0	0	4.81479	-0.344917	-3.45277	0.50256	0.660624	10132321	88	-0.404625	5	3	17673.3	31.83	4568	260272	88	46.7071
		42	2	1	2020	-0.89033	0	0	5.0204	-0.364711	-3.48826	0.418802	0.727888	9.38792e+06	89.09	-0.288475	5	3	22277.4	31.83	5000	329000	39	46.7071
		42	2	1	2021	-1.19469	0	0	4.92029	-0.186776	-3.51987	0.350655	0.826647	8.17695e+06	120.89	-0.246592	5	3	14476.7	31.83	5500	431900	37	46.7071
知行健身	871364	43	2	1	2017	0.121867	0.00589391	0	5.17631	0.375224	-3.44077	0.606124	0.53622	4.36329e+07	45.24	6.74847	7	3	32520.4	16.3	50113	2075851	159	51.1164
		43	2	1	2018	-0.0632028	0.00189394	0	5.35294	0.375224	-3.48436	0.538131	0.766239	4.85118e+07	58.25	0.0390037	7	3	72761.9	16.3	95381	1528000	110	51.1164
		43	2	1	2019	-0.24437	0.00162866	0	5.1223	0.388382	-3.52182	0.589701	0.866669	4.49773e+07	64.14	0.111822	7	3	37715.8	62.42	96460	1517000	208	51.1164
		43	2	1	2020	-0.60168	0.00111732	0	5.15939	0.414687	-3.5752	0.347853	0.989817	6.95498e+07	86.19	-0.277378	7	3	49261.3	59.61	100000	1203183	138	51.1164
		43	2	1	2021	-0.921375	0.00458716	0	5.0666	0.405028	-3.61584	0.369327	0.852481	7.12239e+07	97.59	0.305055	7	3	33456.7	59.61	105000	1677542	223	51.1164
耀胜体育	871549	44	2	1	2017	0.331655	0.00196464	0.77	5.65075	0.214245	-3.28333	1.1722	0.399032	4.70323e+07	3.83	0.325368	6	3	15819.1	20	774400	8755281	77	49.9376
		44	2	1	2018	0.098996	0.00568182	8.34	5.74428	0.287906	-3.32382	0.714565	0.598302	4.77219e+07	2.9	-0.017413	7	3	8748.61	53.33	840300	6193326	61	49.9376
		44	2	1	2019	-0.268594	0.00977199	11.2	5.45713	0.0644806	-3.3493	0.222648	1.3337	3.20596e+07	9.67	-0.737651	7	3	95686.6	53.33	859131	6196743	31	49.9376
		44	2	1	2020	-0.531631	0.00893855	10.94	3.45063	0.0072992	-3.36489	0.00156443	34.9459	1.8457e+07	10.47	-0.995551	7	3	137120	53.33	903586	3917000	14	49.9376
		44	2	1	2021	-0.70755	0.00229358	13.22	5.12472	-0.248984	-3.38269	0.131016	1.63035	1.20579e+07	13.84	49.5879	7	3	54799.6	53.33	997446	5130000	15	49.9376
华体股份	871594	45	2	2	2017	0.324539	0.00589391	3.69	5.21704	0.375224	-3.16513	1.40884	0.660713	1.85516e+07	69.66	13.6774	5	3	569.83	33.33	774400	8755281	178	49.9376
		45	2	2	2018	1.24859	0.0170455	3.92	5.86337	0.238238	-3.27629	2.54685	0.830844	2.36005e+08	61.86	10.0485	5	3	7222.02	43.07	840300	6193326	444	49.9376
		45	2	2	2019	0.397618	0.0114007	3.75	5.94269	0.319402	-3.31557	1.64916	0.836481	2.15687e+08	57.4	0.148991	5	3	7247.94	100	859131	6196743	425	49.9376
		45	2	2	2020	0.648275	0.00782123	3.19	5.99144	0.168961	-3.35794	1.33949	0.825503	3.55258e+08	73.43	0.0266684	5	3	11527.1	100	903586	3917000	390	49.9376
		45	2	2	2021	0.678827	0.0126147	4.16	5.89789	-0.212723	-3.39785	1.06889	0.792944	4.16817e+08	74.39	0.0790906	5	3	6238.24	100	997446	5130000	522	49.9376
第一文体	872128	46	2	1	2017	0.0791095	0.0157171	0	5.44374	-0.620325	-3.74788	0.499341	0.637509	1.21799e+08	32.51	-0.903725	5	3	33914.2	52.63	774400	8755281	143	49.9376
		46	2	1	2018	-0.291553	0.0189394	0	5.45293	-0.530897	-3.79105	0.625654	0.808015	1.4759e+08	44.8	1.12134	5	3	36368.2	53.24	840300	6193326	297	49.9376
		46	2	1	2019	-0.346934	0.00814332	0	5.29576	-0.518003	-3.83257	0.675225	0.910387	1.6435e+08	53.66	0.249701	5	3	19808.7	44.88	859131	6196743	533	49.9376
		46	2	1	2020	-0.591679	0.0100559	0	5.05431	-0.540081	-3.87185	0.477038	1.23868	1.55867e+08	70.8	-0.274767	5	3	13011.6	88.24	903586	3917000	674	49.9376
		46	2	1	2021	-0.897403	0.00458716	0	5.18114	-0.459466	-3.91499	0.647393	1.03252	2.02777e+08	90.67	0.519965	5	3	9651.9	28.72	997446	5130000	765	49.9376
中奥体育	832655	47	2	1	2018	-0.0727868	0.00189394	0	5.75426	-0.0804572	-3.48498	0.455896	0.457464	4.94374e+07	2.83	-0.897274	7	3	19476.5	73.65	64241	1534626	21	31.1682
		47	2	1	2019	0.00504977	0	0	5.62076	-0.369443	-3.54763	0.635315	0.797772	1.20147e+08	12.27	3.51714	7	3	10173.7	74.08	65728	1419332	129	31.1682
		47	2	1	2020	0.043022	0.00670391	0	5.60987	-0.0392304	-3.58879	0.462376	0.827654	1.28237e+08	15.2	0.0659664	7	3	13477	74.08	92019	1572636	141	31.1682
		47	2	1	2021	0.103018	0.0240826	0	5.61724	-0.230614	-3.62995	0.461472	0.737787	1.37462e+08	16.9	0.0676184	7	3	11300.1	74.5	36808	2063137	148	31.1682
威腾体育	837226	48	2	2	2020	2.11558	0.00111732	4.11	5.80435	-0.0264375	-3.51405	1.50209	0.744636	1.85433e+08	48.18	3.07501	5	3	116930	10.46	28985	2756277	392	61.007
		48	2	2	2021	1.4738	0.00229358	3.22	5.88203	0.0012988	-3.55407	1.46207	0.780375	1.85709e+08	50.01	0.086041	5	3	142471	62.3	26898	13221078	356	61.007
